# Supplementary material for: Neoadjuvant, Adjuvant and Perioperative Treatment in Early-Stage Non-Small Cell Lung Cancer (NSCLC) with Actionable Genomic Alterations: Current Landscape and Future Perspectives
Source: Cancers (Basel). 2026 Feb 2;18(3):493. doi: 10.3390/cancers18030493 (PMC12897308; doi:10.3390/cancers18030493)
Supplement: Supplementary file 1 [file cancers-18-00493-s001.zip]

Archive with 1 entries (1 files):
- cancers-4087944-supplementary.pdf
